# Supplementary material for: Green Extraction of Polyphenols from Waste Bentonite to Produce Functional Antioxidant Excipients for Cosmetic and Pharmaceutical Purposes: A Waste-to-Market Approach
Source: Antioxidants (Basel). 2022 Dec 19;11(12):2493. doi: 10.3390/antiox11122493 (PMC9774313; doi:10.3390/antiox11122493)
Supplement: Supplementary file 1 [file antioxidants-11-02493-s001.zip]

Archive with 1 entries (1 files):
- antioxidants-2077273-supplementary.pdf
